# Supplementary material for: Role of plant metabolites in the formation of bacterial communities in the rhizosphere of Tetrastigma hemsleyanum
Source: Front Microbiol. 2023 Dec 15;14:1292896. doi: 10.3389/fmicb.2023.1292896 (PMC10754964; doi:10.3389/fmicb.2023.1292896)
Supplement: Supplementary file 1 [file Table_1.XLSX]

## Sheet: Sheet1
	Accession number	Origin of cultivars
SYQ1	2012-1	Hangzhou
SYQ2	2017-10	Hangzhou
SYQ3	2018-8	Taizhou
SYQ4	2018-30	Lishui
