# Supplementary material for: Role of plant metabolites in the formation of bacterial communities in the rhizosphere of Tetrastigma hemsleyanum
Source: Front Microbiol. 2023 Dec 15;14:1292896. doi: 10.3389/fmicb.2023.1292896 (PMC10754964; doi:10.3389/fmicb.2023.1292896)
Supplement: Supplementary file 2 [file Table_2.XLSX]

## Sheet: total.scafSeq.stat.info
Table S1. Overview of the assembled SYQ soil microorganism metagenome.
SampleID	Total length(bp)	Number	Average length(bp)	N50 length(bp)	N90 length(bp)	Max length(bp)
SYQ1.1	120075061	144817	829.15	788	538	84558
SYQ1.2	145632028	177036	822.61	783	532	86850
SYQ1.3	139210625	166982	833.69	790	534	64895
SYQ2.1	78987249	108511	727.92	686	527	14436
SYQ2.2	67997427	95879	709.2	669	523	16685
SYQ2.3	84417142	115234	732.57	689	526	22593
SYQ3.1	105866723	132711	797.72	747	532	26969
SYQ3.2	111294796	138757	802.08	753	532	43239
SYQ3.3	140711863	176413	797.63	757	531	37549
SYQ4.1	128770436	162795	791	750	533	73552
SYQ4.2	127615976	164761	774.55	730	528	22867
SYQ4.3	129484043	166443	777.95	733	528	54139
